# Supplementary material for: Diagnostic performances of the fluorescent spot test for G6PD deficiency in newborns along the Thailand-Myanmar border: A cohort study
Source: Wellcome Open Res. 2018 Jan 2;3:1. [Version 1] doi: 10.12688/wellcomeopenres.13373.1 (PMC5829521; doi:10.12688/wellcomeopenres.13373.1)
Supplement: Supplementary file 1 [file wellcomeopenres-3-14520-s0000.tgz]

Archive with 1 entries (1 files):
- 528c72ca-cd69-4427-a5af-9729139b4779.docx
